# Supplementary material for: Activation of Inflammatory Networks in the Lungs Caused by Chronic Cold Stress Is Moderately Attenuated by Glucose Supplementation
Source: Int J Mol Sci. 2022 Sep 14;23(18):10697. doi: 10.3390/ijms231810697 (PMC9501069; doi:10.3390/ijms231810697)
Supplement: Supplementary file 1 [file ijms-23-10697-s001.zip › Table S1.xlsx]

## Sheet: Sheet1
Table S1 Information for primary and secondary antibodies
Primary antibodies	Dilution ratio	Source of antibodies	Cat.No.
Rabbit Anti-Bax antibody	1：1000	Bimake，Houston，TX， USA	A5131
Rabbit Anti-TLR4 antibody	1：1000	Bioss, Beijing, China	bs-20594R
Rabbit Anti-mature-IL-1β antibody	1：1000	Wanleibio, Shenyang, China	WL00891
Rabbit Anti-MyD88 antibody	1：1000	Bimake，Houston，TX， USA	A5440
Rabbit Anti-NLRP3 antibody	1：1000	Wanleibio, Shenyang, China	WL02635
Rabbit Anti-HMGB1 antibody	1：1000	Wanleibio, Shenyang, China	WL03023
Rabbit Anti-Mitofusin 2 antibody	1：1000	Bioss, Beijing, China	bs-23685R
β-Actin Rabbit mAb	1：50000	ABclonal, Wuhan, China	AC038
Secondary antibody	Dilution ratio	Source of antibodies	Cat.No.
HRP Goat Anti-Rabbit IgG (H+L)	1：5000	ABclonal, Wuhan, China	AS014
